# Supplementary material for: The Effectiveness of Bivalent COVID-19 Vaccination: A Preliminary Report
Source: Life (Basel). 2023 Oct 21;13(10):2094. doi: 10.3390/life13102094 (PMC10608313; doi:10.3390/life13102094)
Supplement: Supplementary file 1 [file life-13-02094-s001.zip]

Archive with 2 entries (2 files):
- Supplementary Figure S1_Ancestral_funnel.jpeg
- Supplementary Figure S2_Bivalent_funnel.jpeg
